# Supplementary material for: Linear Segmented Arc-Shaped Piezoelectric Branch Beam Energy Harvester for Ultra-Low Frequency Vibrations
Source: Sensors (Basel). 2023 Jun 1;23(11):5257. doi: 10.3390/s23115257 (PMC10256088; doi:10.3390/s23115257)
Supplement: Supplementary file 1 [file sensors-23-05257-s001.zip]

Archive with 1 entries (1 files):
- sensors-2364942-supplementary.pdf
